# Supplementary material for: A tunable LIC1-adaptor interaction modulates dynein activity in a cargo-specific manner
Source: Nat Commun. 2020 Nov 10;11:5695. doi: 10.1038/s41467-020-19538-7 (PMC7655957; doi:10.1038/s41467-020-19538-7)
Supplement: Supplementary file 4 — Source Data [file 41467_2020_19538_MOESM4_ESM.xlsx]

## Sheet: Fig 5b-e
Figure 5b-e
		# dynein runs	MT length (pixels)	MT length (µm)	# runs/min/µm MT	RUN COORDINATES:	x (pixels; distance)	y (pixels; time)		x (µm; distance)	y (sec; time)
	CRACR2a WT + 2 µM free Ca2+	1	143	22.594	0.0221298		86	9		13.588	2.34273
							95	10		15.01	2.60304
							105	13		16.59	3.38395
		1	175	27.65	0.0180832		16	207		2.528	53.8829
							41	212		6.478	55.1844
							38	214		6.004	55.705
							48	219		7.584	57.0065
		0	150		0
		1	77	12.166	0.0410981		45	395		7.11	102.82
							56	398		8.848	103.601
							47	400		7.426	104.121
							47	429		7.426	111.67
							51	431		8.058	112.191
							59	433		9.322	112.711
		0	42		0
		0	86		0
		3	103	16.274	0.0921716		11	22		1.738	5.72668
							23	26		3.634	6.7679
							23	29		3.634	7.54881
							35	31		5.53	8.06941
							34	34		5.372	8.85033
							46	38		7.268	9.89154
							49	48		7.742	12.4946
							53	272		8.374	70.8026
							60	273		9.48	71.0629
							72	274		11.376	71.3232
							24	324		3.792	84.3384
							35	328		5.53	85.3796
		1	55	8.69	0.0575374
							4	436		0.632	113.492
							45	441		7.11	114.794
							49	446		7.742	116.095
							49	453		7.742	117.918
							63	457		9.954	118.959
							65	460		10.27	119.74
		0	31	4.898	0
		2	137	21.646	0.0461979		47	124		7.426	32.2777
							60	129		9.48	33.5792
							75	243		11.85	63.2538
							85	246		13.43	64.0347
		2	52	8.216	0.121714		13	16		2.054	4.16486
							31	21		4.898	5.46638
							29	28		4.582	7.2885
							34	36		5.372	9.37093
							30	37		4.74	9.63124
							1	200		0.158	52.0607
							13	203		2.054	52.8416
		0	92	14.536	0
		3	84	13.272	0.11302		61	41		9.638	10.6725
							67	50		10.586	13.0152
							74	51		11.692	13.2755
							68	299		10.744	77.8308
							77	302		12.166	78.6117
							0	406		0	105.683
							9	408		1.422	106.204
							14	415		2.212	108.026
							22	417		3.476	108.547
		9	155	24.49	0.183748		32	37		5.056	9.63124
							39	38		6.162	9.89154
							54	41		8.532	10.6725
							109	52		17.222	13.5358
							136	60		21.488	15.6182
							137	71		21.646	18.4816
							138	87		21.804	22.6464
							135	103		21.33	26.8113
							137	108		21.646	28.1128
							136	132		21.488	34.3601
							77	111		12.166	28.8937
							88	114		13.904	29.6746
							116	232		18.328	60.3905
							128	234		20.224	60.9111
							134	236		21.172	61.4317
							34	265		5.372	68.9805
							42	267		6.636	69.5011
							38	273		6.004	71.0629
							58	276		9.164	71.8438
							58	278		9.164	72.3644
							74	280		11.692	72.885
							86	284		13.588	73.9262
							93	288		14.694	74.9675
							94	292		14.852	76.0087
							111	294		17.538	76.5293
							45	304		7.11	79.1323
							60	308		9.48	80.1735
							25	303		3.95	78.872
							52	309		8.216	80.4338
							121	329		19.118	85.6399
							135	332		21.33	86.4208
							136	335		21.488	87.2017
							109	401		17.222	104.382
							124	404		19.592	105.163
		14	330	52.14	0.134254		290	40		45.82	10.4121
							299	42		47.242	10.9328
							131	102		20.698	26.551
							146	104		23.068	27.0716
							1	116		0.158	30.1952
							5	118		0.79	30.7158
							6	123		0.948	32.0174
							13	129		2.054	33.5792
							10	131		1.58	34.0998
							80	140		12.64	36.4425
							80	143		12.64	37.2234
							119	153		18.802	39.8265
							123	166		19.434	43.2104
							137	169		21.646	43.9913
							139	171		21.962	44.5119
							313	195		49.454	50.7592
							327	199		51.666	51.8004
							87	223		13.746	58.0477
							103	226		16.274	58.8286
							129	239		20.382	62.2126
							145	244		22.91	63.5141
							92	264		14.536	68.7202
							109	267		17.222	69.5011
							110	269		17.38	70.0217
							133	302		21.014	78.6117
							146	305		23.068	79.3926
							75	321		11.85	83.5575
							87	327		13.746	85.1193
							223	428		35.234	111.41
							234	431		36.972	112.191
							242	435		38.236	113.232
							210	434		33.18	112.972
							230	440		36.34	114.534
							236	441		37.288	114.794
							201	453		31.758	117.918
							214	456		33.812	118.698
		9	252	39.816	0.11302		1	25		0.158	6.50759
		5	107	16.906	0.147876		15	28		2.37	7.2885
							47	35		7.426	9.11063
							67	42		10.586	10.9328
							78	46		12.324	11.974
							224	12		35.392	3.12364
							235	15		37.13	3.90456
							129	67		20.382	17.4403
							138	71		21.804	18.4816
							13	131		2.054	34.0998
							39	138		6.162	35.9219
							112	178		17.696	46.3341
							119	181		18.802	47.115
							121	189		19.118	49.1974
							121	190		19.118	49.4577
							122	211		19.276	54.9241
							124	221		19.592	57.5271
							134	225		21.172	58.5683
							141	233		22.278	60.6508
							155	236		24.49	61.4317
							222	236		35.076	61.4317
							233	238		36.814	61.9523
							238	239		37.604	62.2126
							232	241		36.656	62.7332
							240	244		37.92	63.5141
							21	278		3.318	72.3644
							29	281		4.582	73.1453
							88	11		13.904	2.86334
							101	15		15.958	3.90456
							12	132		1.896	34.3601
							23	134		3.634	34.8807
							28	137		4.424	35.6616
							19	251		3.002	65.3362
							25	253		3.95	65.8568
							49	258		7.742	67.1584
							51	339		8.058	88.243
							74	343		11.692	89.2842
							22	376		3.476	97.8742
							26	378		4.108	98.3948
							43	382		6.794	99.436
		5	226	35.708	0.0700123		77	113		12.166	29.4143
							82	116		12.956	30.1952
							104	121		16.432	31.4967
							111	124		17.538	32.2777
							194	207.5		30.652	54.013
							198	208.5		31.284	54.2733
							198	212.5		31.284	55.3145
							211	214		33.338	55.705
							13	258.5		2.054	67.2885
							22.5	260		3.555	67.679
							94.5	429		14.931	111.67
							119	435.5		18.802	113.362
							128	439		20.224	114.273
							121	440.5		19.118	114.664
							130.5	446		20.619	116.095
							183.5	423		28.993	110.108
							183.5	426		28.993	110.889
							180.5	427		28.519	111.15
							186	428		29.388	111.41
							186	432		29.388	112.451
							192	436		30.336	113.492
							191	439		30.178	114.273
		6	150	23.7	0.126582		22	42		3.476	10.9328
							126	65		19.908	16.9197
							87	75		13.746	19.5228
							92	78		14.536	20.3037
							107	81		16.906	21.0846
							56	123		8.848	32.0174
							85	129		13.43	33.5792
							52	177		8.216	46.0738
							68	180		10.744	46.8547
							103	309		16.274	80.4338
							114	313		18.012	81.4751
							68	387		10.744	100.738
							70	392		11.06	102.039
							85	397		13.43	103.341
		10	307	48.506	0.10308		272	24		42.976	6.24729
							282	28		44.556	7.2885
							284	30		44.872	7.80911
							186	30		29.388	7.80911
							195	34		30.81	8.85033
							195	36		30.81	9.37093
							198	37		31.284	9.63124
							117	78		18.486	20.3037
							132	82		20.856	21.3449
							245	102		38.71	26.551
							253	104		39.974	27.0716
							255	106		40.29	27.5922
							150	117		23.7	30.4555
							161	120		25.438	31.2364
							106	280		16.748	72.885
							123	284		19.434	73.9262
							142.667	301.667		22.5414	78.525
							146.833	303.167		23.1996	78.9155
							147.333	306.333		23.2786	79.7396
							156	307.667		24.648	80.0869
							165.333	370.333		26.1226	96.399
							176.833	372.5		27.9396	96.9631
							113.333	399		17.9066	103.861
							131.333	404.333		20.7506	105.249
							204.667	404.333		32.3374	105.249
							212.667	407		33.6014	105.944
							219.333	409.667		34.6546	106.638
							234	413		36.972	107.505
							239.333	416.333		37.8146	108.373
							246.833	417.167		38.9996	108.59
		5	208	32.864	0.0760711		29	48		4.582	12.4946
							62	60		9.796	15.6182
							91	68		14.378	17.7007
							92	70		14.536	18.2213
							120	79		18.96	20.564
							137	86		21.646	22.3861
							138	87		21.804	22.6464
							143	91		22.594	23.6876
							143	94		22.594	24.4685
							150	99		23.7	25.7701
							109	175		17.222	45.5531
							119	177		18.802	46.0738
							125	180		19.75	46.8547
							172	191		27.176	49.718
							171	198		27.018	51.5401
							174	199		27.492	51.8004
							69	189		10.902	49.1974
							101	198		15.958	51.5401
							94	200		14.852	52.0607
							109	204		17.222	53.102
							76	315		12.008	81.9957
							86	318		13.588	82.7766
		6	148	23.384	0.128293		134	192		21.172	49.9783
							147	195		23.226	50.7592
							21	226		3.318	58.8286
							29	228		4.582	59.3492
							34	229		5.372	59.6095
							23	269		3.634	70.0217
							34	272		5.372	70.8026
							67	303		10.586	78.872
							74	306		11.692	79.6529
							74	307		11.692	79.9132
							98	311		15.484	80.9544
							99	328		15.642	85.3796
							15	310		2.37	80.6941
							33	315		5.214	81.9957
							34	321		5.372	83.5575
							47	325		7.426	84.5987
							83	318		13.114	82.7766
							105	324		16.59	84.3384
		16	191	30.178	0.265094		7	13		1.106	3.38395
							14	15		2.212	3.90456
							25	19		3.95	4.94577
							0.667	12.667		0.105386	3.29727
							4.667	14		0.737386	3.64425
							5.333	16.667		0.842614	4.33848
							17.333	20.667		2.73861	5.3797
							30.667	22.667		4.84539	5.9003
							24	80		3.792	20.8243
							31.5	80.833		4.977	21.0411
							36.833	82.167		5.81961	21.3884
							0.667	102		0.105386	26.551
							13.333	105.333		2.10661	27.4186
							24	107.333		3.792	27.9392
							27.333	108.667		4.31861	28.2864
							27.333	111.333		4.31861	28.9804
							34	113.333		5.372	29.501
							37.333	116.667		5.89861	30.3689
							62	124.667		9.796	32.4513
							62.667	130		9.90139	33.8395
							68	133.333		10.744	34.7071
							70.667	113.333		11.1654	29.501
							70.667	117.333		11.1654	30.5422
							78	120		12.324	31.2364
							37.333	152.667		5.89861	39.7398
							53.333	156		8.42661	40.6074
							54	159.333		8.532	41.475
							71.5	163.5		11.297	42.5597
							152.833	153.5		24.1476	39.9566
							178	161.333		28.124	41.9956
							50.167	225.5		7.92639	58.6985
							63.333	228.667		10.0066	59.5229
							5.5	230.167		0.869	59.9133
							27.333	233.333		4.31861	60.7374
							30.667	235.333		4.84539	61.258
							91.333	296		14.4306	77.0499
							107.333	300.667		16.9586	78.2647
							152	289.333		24.016	75.3144
							166.667	294		26.3334	76.5293
							174	296.667		27.492	77.2235
							188.667	298.667		29.8094	77.7441
							80.667	336.667		12.7454	87.6357
							94	340		14.852	88.5033
							1.333	344.667		0.210614	89.7181
							8.667	347.333		1.36939	90.4121
							12.833	358.167		2.02761	93.2322
							39.333	362.667		6.21461	94.4036
							34	374		5.372	97.3536
							38.667	377.333		6.10939	98.2212
							44	378.667		6.952	98.5684
							177.333	376.667		28.0186	98.0478
							189.333	379.333		29.9146	98.7418
		24	369	58.302	0.205825		54	7		8.532	1.82213
							61	9		9.638	2.34273
							62	13		9.796	3.38395
							76	18		12.008	4.68547
							76	20		12.008	5.20607
							86	22		13.588	5.72668
							87	26		13.746	6.7679
							346	0		54.668	0
							352	2		55.616	0.520607
							352	5		55.616	1.30152
							358	6		56.564	1.56182
							230	18		36.34	4.68547
							239	21		37.762	5.46638
							344	11		54.352	2.86334
							364	21		57.512	5.46638
							155	26		24.49	6.7679
							176	30		27.808	7.80911
							192	29		30.336	7.54881
							207	34		32.706	8.85033
							342	72		54.036	18.7419
							342	77		54.036	20.0434
							368	83		58.144	21.6052
							134	82		21.172	21.3449
							143	84		22.594	21.8655
							143	101		22.594	26.2907
							36	135		5.688	35.141
							55	141		8.69	36.7028
							60	143		9.48	37.2234
							71	148		11.218	38.5249
							71	152		11.218	39.5662
							152	171		24.016	44.5119
							164	174		25.912	45.2928
							173	182		27.334	47.3753
							178	184		28.124	47.8959
							178	187		28.124	48.6768
							186	190		29.388	49.4577
							308	169		48.664	43.9913
							311	172		49.138	44.7722
							337	178		53.246	46.3341
							332	189		52.456	49.1974
							342	191		54.036	49.718
							344	193		54.352	50.2386
							246	220		38.868	57.2668
							253	222		39.974	57.7874
							257	226		40.606	58.8286
							55	241		8.69	62.7332
							65	244		10.27	63.5141
							42	257		6.636	66.898
							55	260		8.69	67.679
							153	261		24.174	67.9393
							170	264		26.86	68.7202
							175	266		27.65	69.2408
							181	269		28.598	70.0217
							207	277		32.706	72.1041
							210	282		33.18	73.4056
							211	297		33.338	77.3102
							207	301		32.706	78.3514
							209	307		33.022	79.9132
							215	310		33.97	80.6941
							289	295		45.662	76.7896
							301	297		47.558	77.3102
							130	301		20.54	78.3514
							145	304		22.91	79.1323
							204	314		32.232	81.7354
							219	318		34.602	82.7766
							305	356		48.19	92.6681
							316	359		49.928	93.449
							320	362		50.56	94.2299
							84	421		13.272	109.588
							96	424		15.168	110.369
							99	429		15.642	111.67
							203	449		32.074	116.876
							211	451		33.338	117.397
							212	455		33.496	118.438
							9	432		1.422	112.451
							23	435		3.634	113.232
		28	217	34.286	0.40833		7	13		1.106	3.38395
							23	19		3.634	4.94577
							35	21		5.53	5.46638
							142	1.333		22.436	0.346985
							148	4		23.384	1.04121
							148	8.667		23.384	2.25605
							155.333	12		24.5426	3.12364
							155.333	16		24.5426	4.16486
							157.333	18.667		24.8586	4.85909
							157.333	20.667		24.8586	5.3797
							154.667	23.333		24.4374	6.07367
							157.333	27.333		24.8586	7.11488
							164	30.667		25.912	7.98273
							164.667	35.333		26.0174	9.19731
							169.333	37.333		26.7546	9.71792
							46	12		7.268	3.12364
							54	16		8.532	4.16486
							72	22.667		11.376	5.9003
							87.333	28		13.7986	7.2885
							94	30.667		14.852	7.98273
							95.333	34		15.0626	8.85033
							100.667	36.667		15.9054	9.54456
							122	42.667		19.276	11.1064
							122	46		19.276	11.974
							118	49.333		18.644	12.8416
							118.667	56.667		18.7494	14.7506
							122	59.333		19.276	15.4446
							140.667	55.333		22.2254	14.4034
							150.667	58		23.8054	15.0976
							150.667	60		23.8054	15.6182
							20.667	83.333		3.26539	21.6919
							26.667	85.333		4.21339	22.2125
							27.333	98.667		4.31861	25.6834
							32.667	100.667		5.16139	26.204
							32	106		5.056	27.5922
							26	110.667		4.108	28.807
							36.833	113.5		5.81961	29.5445
							0	126		0	32.7983
							7.333	131.333		1.15861	34.1865
							20	138		3.16	35.9219
							38.667	143.333		6.10939	37.3101
							40	144.667		6.32	37.6574
							49.333	146.667		7.79461	38.178
							98.667	159.333		15.5894	41.475
							104.667	162		16.5374	42.1692
							112	168		17.696	43.731
							111.333	172.667		17.5906	44.9459
							116.667	174.667		18.4334	45.4665
							144	182.667		22.752	47.5489
							144.167	188.833		22.7784	49.1539
							45.333	174		7.16261	45.2928
							48.833	174.833		7.71561	45.5097
							49.333	176.667		7.79461	45.9871
							66.833	180.833		10.5596	47.0715
							127.333	186.667		20.1186	48.5901
							131.333	187.333		20.7506	48.7635
							131.333	191.333		20.7506	49.8047
							134.667	194		21.2774	50.4989
							138.833	194.833		21.9356	50.7157
							23.333	188		3.68661	48.9371
							36	191.333		5.688	49.8047
							46.667	193.333		7.37339	50.3253
							49.333	198		7.79461	51.5401
							57.333	200		9.05861	52.0607
							134.667	211.333		21.2774	55.0108
							144	214.667		22.752	55.8786
							52	217.333		8.216	56.5726
							77.333	223.333		12.2186	58.1344
							56.667	250.667		8.95339	65.2495
							70.167	256.167		11.0864	66.6812
							71.5	258.833		11.297	67.3752
							78.667	262		12.4294	68.1996
							86.833	267.5		13.7196	69.6312
							32.667	258		5.16139	67.1584
							37.5	258.833		5.925	67.3752
							39.5	261.5		6.241	68.0694
							41.5	263.5		6.557	68.59
							0	262		0	68.1996
							3.333	263.333		0.526614	68.5466
							3.333	265.333		0.526614	69.0672
							12.667	267.333		2.00139	69.5878
							13.333	272		2.10661	70.8026
							18	274		2.844	71.3232
							68.833	325.5		10.8756	84.7289
							76	328.667		12.008	85.5532
							76	330.667		12.008	86.0738
							82	331.333		12.956	86.2472
							54	340.667		8.532	88.6769
							66.667	343.333		10.5334	89.3708
							70.667	345.333		11.1654	89.8915
							134	376		21.172	97.8742
							140.667	376.667		22.2254	98.0478
							144.667	379.333		22.8574	98.7418
							144.667	381.333		22.8574	99.2624
							155.333	383.333		24.5426	99.783
							153.333	386.667		24.2266	100.651
							119.333	387.333		18.8546	100.824
							128	390.667		20.224	101.692
							128	397.333		20.224	103.427
							134.667	400		21.2774	104.121
							136	412.667		21.488	107.419
							141.333	414.667		22.3306	107.939
							141.333	418		22.3306	108.807
							138.667	419.333		21.9094	109.154
							139.333	426		22.0146	110.889
							144.167	429.5		22.7784	111.8
							0	379.333		0	98.7418
							11.333	381.333		1.79061	99.2624
							11.333	384		1.79061	99.9566
							33.333	390		5.26661	101.518
							33.333	391.333		5.26661	101.865
							40	394		6.32	102.56
							41.333	398.667		6.53061	103.774
							41.333	409.333		6.53061	106.551
							43.333	413.333		6.84661	107.592
							43.333	417.333		6.84661	108.633
							44.667	420		7.05739	109.328
							74.833	426.833		11.8236	111.106
							42	396		6.636	103.08
							64	401.333		10.112	104.468
							106.667	424		16.8534	110.369
							120.833	428.167		19.0916	111.453
							88.667	426		14.0094	110.889
							100	430.667		15.8	112.104
							104	434.667		16.432	113.145
							93.333	419.333		14.7466	109.154
							102	422		16.116	109.848
							102	426		16.116	110.889
							106.667	428.667		16.8534	111.584
							108	432.667		17.064	112.625
							110	437.333		17.38	113.839
							113.333	440.667		17.9066	114.707
							113.333	443.333		17.9066	115.401
							107.333	447.333		16.9586	116.442
							108.667	449.333		17.1694	116.963
							108.667	453.333		17.1694	118.004
							116.833	457.5		18.4596	119.089
							116.833	460.167		18.4596	119.783
							115.333	442		18.2226	115.054
							123.333	445.333		19.4866	115.922
							124	448.667		19.592	116.79
							69.5	453.5		10.981	118.048
							81.333	456.667		12.8506	118.872
							86	460.667		13.588	119.913
		15	157	24.806	0.302346		65	128		10.27	33.3189
							78	132		12.324	34.3601
							30	229		4.74	59.6095
							38	232		6.004	60.3905
							101	233		15.958	60.6508
							109	234		17.222	60.9111
							120	238		18.96	61.9523
							117	261		18.486	67.9393
							129	264		20.382	68.7202
							11	256		1.738	66.6377
							28	261		4.424	67.9393
							63	269		9.954	70.0217
							85	274		13.43	71.3232
							0	275		0	71.5835
							15	279		2.37	72.6247
							35	287		5.53	74.7072
							92	297		14.536	77.3102
							97	300		15.326	78.0911
							109	303		17.222	78.872
							115	306		18.17	79.6529
							11	305		1.738	79.3926
							22	310		3.476	80.6941
							35	312		5.53	81.2148
							18	366		2.844	95.2712
							28	370		4.424	96.3124
							37	372		5.846	96.833
							2	371		0.316	96.5727
							12	374		1.896	97.3536
							56	384		8.848	99.9566
							66	390		10.428	101.518
							112	400		17.696	104.121
							1	391		0.158	101.779
							10	392		1.58	102.039
							14	394		2.212	102.56
							58	434		9.164	112.972
							71	437		11.218	113.753
							89	446		14.062	116.095
							100	448		15.8	116.616
							143	450		22.594	117.137
							157	454		24.806	118.178
		16	235	37.13	0.215459		111	6		17.538	1.56182
							119	10		18.802	2.60304
							215	23		33.97	5.98698
							215	32		33.97	8.32972
							223	37		35.234	9.63124
							220	40		34.76	10.4121
							229	46		36.182	11.974
							212	31		33.496	8.06941
							227	34		35.866	8.85033
							132	104		20.856	27.0716
							145	108		22.91	28.1128
							92	139		14.536	36.1822
							96	140		15.168	36.4425
							96	143		15.168	37.2234
							102	145		16.116	37.744
							124	152		19.592	39.5662
							38	133		6.004	34.6204
							58	139		9.164	36.1822
							60	142		9.48	36.9631
							87	151		13.746	39.3059
							139	168		21.962	43.731
							167	174		26.386	45.2928
							180	178		28.44	46.3341
							184	179		29.072	46.5944
							184	199		29.072	51.8004
							47	161		7.426	41.9089
							58	164		9.164	42.6898
							21	192		3.318	49.9783
							27	193		4.266	50.2386
							27	195		4.266	50.7592
							39	198		6.162	51.5401
							146	211		23.068	54.9241
							151	214		23.858	55.705
							152	217		24.016	56.4859
							160	219		25.28	57.0065
							26	249		4.108	64.8156
							38	251		6.004	65.3362
							50	257		7.9	66.898
							52	262		8.216	68.1996
							56	265		8.848	68.9805
							95	265		15.01	68.9805
							98	272		15.484	70.8026
							108	276		17.064	71.8438
							128	319		20.224	83.0369
							143	325		22.594	84.5987
							154	331		24.332	86.1605
							169	335		26.702	87.2017
							6	340		0.948	88.5033
							17	343		2.686	89.2842
							41	365		6.478	95.0108
							55	368		8.69	95.7918
							57	371		9.006	96.5727
							71	373		11.218	97.0933
							87	447		13.746	116.356
							99	455		15.642	118.438
		7	97	15.326	0.22837		12	52		1.896	13.5358
							27	56		4.266	14.577
							69	156		10.902	40.6074
							83	157		13.114	40.8677
							75	159		11.85	41.3883
							89	162		14.062	42.1692
							79	271		12.482	70.5423
							92	275		14.536	71.5835
							79	327		12.482	85.1193
							90	329		14.22	85.6399
							96	332		15.168	86.4208
							64	318		10.112	82.7766
							64	336		10.112	87.462
							80	340		12.64	88.5033
							47	423		7.426	110.108
							69	428		10.902	111.41
		4	99.5	15.721	0.127218		89	74		14.062	19.2625
							99	76		15.642	19.7831
							104	78		16.432	20.3037
							84	366		13.272	95.2712
							93	369		14.694	96.0521
							24	397		3.792	103.341
							57	410		9.006	106.725
							88	419		13.904	109.067
							51	411		8.058	106.985
							58	416		9.164	108.286
		6	164	25.912	0.115776		65	73		10.27	19.0022
							81	76		12.798	19.7831
							85	80		13.43	20.8243
							67	103		10.586	26.8113
							77	106		12.166	27.5922
							43	269		6.794	70.0217
							52	271		8.216	70.5423
							55	274		8.69	71.3232
							17	305		2.686	79.3926
							29	308		4.582	80.1735
							145	342		22.91	89.0239
							151	346		23.858	90.0651
							163	350		25.754	91.1063
							153	354		24.174	92.1475
							159	357		25.122	92.9284
							159	363		25.122	94.4902
							76	383		12.008	99.6963
							86	385		13.588	100.217
		1	109	17.222	0.0290326		0	207		0	53.8829
							9	211		1.422	54.9241
		0	65	10.27	0
		3	129.5	20.461	0.0733102		12	376		1.896	97.8742
							15	387		2.37	100.738
							40	392		6.32	102.039
							0	318		0	82.7766
							15	320		2.37	83.2972
							27	323		4.266	84.0781
							27	325		4.266	84.5987
							82	10		12.956	2.60304
							95	13		15.01	3.38395
		0	67	10.586	0
		3	107	16.906	0.0887259		78	88		12.324	22.9067
							90	91		14.22	23.6876
							59	155		9.322	40.3471
							68	156		10.744	40.6074
							76	161		12.008	41.9089
							83	162		13.114	42.1692
							40	453		6.32	117.918
							54	458		8.532	119.219
							67	460		10.586	119.74
		1	53	8.374	0.0597086		4	69		0.632	17.961
							12.5	71		1.975	18.4816
		0	38	6.004	0
		2	44	6.952	0.143843		6.667	62		1.05339	16.1388
							28.667	64.667		4.52939	16.8331
							32.167	284.833		5.08239	74.1431
							40.833	286.833		6.45161	74.6637
		2	68	10.744	0.0930752		44	141		6.952	36.7028
							54	145		8.532	37.744
							59	150		9.322	39.0456
							31	443		4.898	115.315
							45	446		7.11	116.095
		2	85	13.43	0.0744602		26	121.5		4.108	31.6269
							38	124.5		6.004	32.4078
							1	457		0.158	118.959
							9	458.5		1.422	119.349
							11.5	460		1.817	119.74
		3	62	9.796	0.153124		31	83		4.898	21.6052
							40	86		6.32	22.3861
							35	192		5.53	49.9783
							55	199		8.69	51.8004
							60	203		9.48	52.8416
							18	406		2.844	105.683
							27	408		4.266	106.204
		2	67	10.586	0.0944644		1	19		0.158	4.94577
							4	23		0.632	5.98698
							7	33		1.106	8.59002
							8	42		1.264	10.9328
							12	45		1.896	11.7137
							21	111		3.318	28.8937
							39	115		6.162	29.9349
		2	87	13.746	0.0727484		43	294		6.794	76.5293
							70	302		11.06	78.6117
							3	437		0.474	113.753
							9	441		1.422	114.794
							23	443		3.634	115.315
		0	62	9.796	0
		1	55	8.69	0.0575374		37	119		5.846	30.9761
							52	124		8.216	32.2777
		1	62	9.796	0.0510412		35	114.5		5.53	29.8048
							37.5	116.5		5.925	30.3254
							37.5	119		5.925	30.9761
							42	121		6.636	31.4967
		0	71	11.218	0
		0	116	18.328	0
		1	76	12.008	0.0416389		23	363		3.634	94.4902
							30	366		4.74	95.2712
							31	369		4.898	96.0521
							35	372		5.53	96.833
							36	375		5.688	97.6139
		1	109	17.222	0.0290326		2	452		0.316	117.657
		2	152	24.016	0.0416389		86	3		13.588	0.780911
							89	7		14.062	1.82213
							108	11		17.064	2.86334
							42	42		6.636	10.9328
							46	45		7.268	11.7137
							57	50		9.006	13.0152
							57	55		9.006	14.3167
							69	58		10.902	15.0976
							95	67		15.01	17.4403
							96	71		15.168	18.4816
							99	73		15.642	19.0022
							99	76		15.642	19.7831
							109	79		17.222	20.564
							123	84		19.434	21.8655
		1	55	8.69	0.0575374		40.5	381		6.399	99.1757
							41.5	383.5		6.557	99.8265
							38	385.5		6.004	100.347
							40	387.5		6.32	100.868
							49.5	388.5		7.821	101.128
		3	166	26.228	0.0571908		51.333	37.333		8.11061	9.71792
							52	46.667		8.216	12.1476
							70.667	50		11.1654	13.0152
							50.667	190		8.00539	49.4577
							50.667	194.667		8.00539	50.6725
							64.667	198.667		10.2174	51.7138
							24	240.667		3.792	62.6465
							29.333	242		4.63461	62.9935
							28.667	246		4.52939	64.0347
							42	250		6.636	65.0759
							43.333	254.667		6.84661	66.2908
		0	148	23.384	0
		1	115	18.17	0.0275179		20	415		3.16	108.026
							31	422		4.898	109.848
		3	90	14.22	0.105485		71	217		11.218	56.4859
							78	221		12.324	57.5271
							85	223		13.43	58.0477
							21	425		3.318	110.629
							28	428		4.424	111.41
							28	441		4.424	114.794
							36	444		5.688	115.575
							36	450		5.688	117.137
							47	451		7.426	117.397
							50	452		7.9	117.657
							56	453		8.848	117.918
		1	118	18.644	0.0268183		97	130		15.326	33.8395
							116	134		18.328	34.8807
		2	90	14.22	0.0703235		43	437		6.794	113.753
							53	442		8.374	115.054
							69	441		10.902	114.794
							76	445		12.008	115.835
							87	448		13.746	116.616
		0	68	10.744	0
		2	102	16.116	0.0620501		13	8		2.054	2.08243
							19	12		3.002	3.12364
							19	16		3.002	4.16486
							40	400		6.32	104.121
							46	401		7.268	104.382
							48	406		7.584	105.683
							54	413		8.532	107.505
		2	123	19.434	0.0514562		14	25		2.212	6.50759
							29	28		4.582	7.2885
							53	137		8.374	35.6616
							67	144		10.586	37.4837
							68	146		10.744	38.0043
							73	149		11.534	38.7852
							72	152		11.376	39.5662
							80	155		12.64	40.3471
		1	42	6.636	0.0753466		0	166		0	43.2104
							9	170		1.422	44.2516
							7	173		1.106	45.0325
							7	208		1.106	54.1432
							14	214		2.212	55.705
							12	216		1.896	56.2256
							19	223		3.002	58.0477
		1	42	6.636	0.0753466		27	120		4.266	31.2364
							27	156		4.266	40.6074
							38	162		6.004	42.1692
							38	167		6.004	43.4707
		1	97	15.326	0.0326243		73.5	400.833		11.613	104.338
							78.167	402.833		12.3504	104.859
							87	406		13.746	105.683
		2	82	12.956	0.0771843		30	306		4.74	79.6529
							38	310		6.004	80.6941
							42	316		6.636	82.256
							22	386		3.476	100.477
							31	389		4.898	101.258
							42	390		6.636	101.518
							48	392		7.584	102.039
		0	57	9.006	0
		2	89	14.062	0.0711136		42	399		6.636	103.861
							49	401		7.742	104.382
							54	410		8.532	106.725
							4	434		0.632	112.972
							14	437		2.212	113.753
		1	127	20.066	0.0249178		54	134		8.532	34.8807
							79	139		12.482	36.1822
		0	105	16.59	0
		3	144	22.752	0.0659283		27	82		4.266	21.3449
							44	85		6.952	22.1258
							55	331		8.69	86.1605
							58	338		9.164	87.9826
							73	342		11.534	89.0239
							0	276		0	71.8438
							4	278.25		0.632	72.4295
							15.25	281		2.4095	73.1453
							10	282		1.58	73.4056
							13	284		2.054	73.9262
		0	63	9.954	0
		1	96	15.168	0.0329641		40	404		6.32	105.163
							55	405		8.69	105.423
		2	192	30.336	0.0329641		57	36		9.006	9.37093
							68	40		10.744	10.4121
							74	49		11.692	12.7549
							89	60		14.062	15.6182
							99	63		15.642	16.3991
		1	39	6.162	0.0811425		17	0		2.686	0
							17	53		2.686	13.7961
							15	55		2.37	14.3167
							32	61		5.056	15.8785
							31	97		4.898	25.2495
							35	104		5.53	27.0716
							32	119		5.056	30.9761
							31	138		4.898	35.9219
							33	143		5.214	37.2234
							32	148		5.056	38.5249
							32	154		5.056	40.0868
							35	159		5.53	41.3883
		2	38	6.004	0.166556		0	77		0	20.0434
							10	82		1.58	21.3449
							14	85		2.212	22.1258
							14	93		2.212	24.2082
							23	96		3.634	24.9892
		0	95	15.01	0
		0	58	9.164	0
		1	80	12.64	0.039557		46	238		7.268	61.9523
							58	240		9.164	62.4729
		1	57	9.006	0.0555185		4	86		0.632	22.3861
							26	91		4.108	23.6876
							33	94		5.214	24.4685
							40	101		6.32	26.2907
							42	111		6.636	28.8937
		2	90	14.22	0.0703235		10	196		1.58	51.0195
							17	198.5		2.686	51.6703
							15	199.5		2.37	51.9306
							29	205		4.582	53.3623
							21.5	408		3.397	106.204
							47.5	417.5		7.505	108.677
		0	71	11.218	0
		1	55	8.69	0.0575374		21	399		3.318	103.861
							49	405		7.742	105.423
		2	82	12.956	0.0771843		39	28		6.162	7.2885
							55	31		8.69	8.06941
							73	407		11.534	105.944
							82	412		12.956	107.245
		2	58	9.164	0.109123		40	11		6.32	2.86334
							49	17		7.742	4.42516
							49	22		7.742	5.72668
							27	66		4.266	17.18
							34	69		5.372	17.961
		1	26	4.108	0.121714		12	325		1.896	84.5987
							21	329		3.318	85.6399
							24	334		3.792	86.9414
		2	163	25.754	0.0388289		129	138		20.382	35.9219
							141	141		22.278	36.7028
							66	196		10.428	51.0195
							76	200		12.008	52.0607
		1	74	11.692	0.0427643		61	152		9.638	39.5662
							70	160		11.06	41.6486
		1	67	10.586	0.0472322		0	218		0	56.7462
							14	222		2.212	57.7874
		3	143	22.594	0.0663893		62	268		9.796	69.7614
							62	301		9.796	78.3514
							78	307		12.324	79.9132
							74	315		11.692	81.9957
							74	327		11.692	85.1193
							82	336		12.956	87.462
							82	340		12.956	88.5033
							77	343		12.166	89.2842
							79	347		12.482	90.3254
							86	350		13.588	91.1063
							84	353		13.272	91.8872
							85	356		13.43	92.6681
							92	361		14.536	93.9696
							101	365		15.958	95.0108
							74	376		11.692	97.8742
							92	380		14.536	98.9154
							93	391		14.694	101.779
							95	399		15.01	103.861
							92	406		14.536	105.683
							90	415		14.22	108.026
							82	457		12.956	118.959
							104	464		16.432	120.781
		0	94	14.852	0
		3	191	30.178	0.0497051		31	2		4.898	0.520607
							31	6		4.898	1.56182
							42	12		6.636	3.12364
							41	122		6.478	31.7571
							52	124		8.216	32.2777
							108	343		17.064	89.2842
							108	347		17.064	90.3254
							122	349		19.276	90.846
		3	75	11.85	0.126582		27	36		4.266	9.37093
							41	40		6.478	10.4121
							46	168		7.268	43.731
							53	175		8.374	45.5531
							35	3		5.53	0.780911
							49	9		7.742	2.34273
		1	62	9.796	0.0510412		15	125		2.37	32.538
							26	128		4.108	33.3189
		3	60	9.48	0.158228		37	93		5.846	24.2082
							49	96		7.742	24.9892
							27	238		4.266	61.9523
							34	242		5.372	62.9935
							14	447		2.212	116.356
							23	451		3.634	117.397
		0	47	7.426	0
		3	104	16.432	0.0912853		16	97		2.528	25.2495
							36	102		5.688	26.551
							36	105		5.688	27.3319
							80	104		12.64	27.0716
							91	106		14.378	27.5922
							101	109		15.958	28.3731
							102	115		16.116	29.9349
							39	358		6.162	93.1887
							43	361		6.794	93.9696
							49	363		7.742	94.4902
		1	35	5.53	0.0904159		6	435		0.948	113.232
							15	437		2.37	113.753
		1	51	8.058	0.0620501		35	151		5.53	39.3059
							45	156		7.11	40.6074
		1	63	9.954	0.0502311		6	113		0.948	29.4143
							16	115		2.528	29.9349
		2	28	4.424	0.22604		1	303		0.158	78.872
							8	310		1.264	80.6941
							15	315		2.37	81.9957
							15	319		2.37	83.0369
							8	324		1.264	84.3384
							11	334		1.738	86.9414
							18	347		2.844	90.3254
							26	350		4.108	91.1063
		3	87	13.746	0.109123		2	358		0.316	93.1887
							18	364		2.844	94.7505
							63	353		9.954	91.8872
							68	354		10.744	92.1475
							63	364		9.954	94.7505
							63	368		9.954	95.7918
							71	374		11.218	97.3536
							71	382		11.218	99.436
							51	411		8.058	106.985
							63	417		9.954	108.547
							62	421		9.796	109.588
							70	427		11.06	111.15
							69	432		10.902	112.451
							74	436		11.692	113.492
							72	438		11.376	114.013
		1	73	11.534	0.0433501		7	122		1.106	31.7571
							15	129		2.37	33.5792
		0	186	29.388	0
		5	121	19.118	0.130767		36	38		5.688	9.89154
							39	42		6.162	10.9328
							51	45		8.058	11.7137
							56	48		8.848	12.4946
							70	52		11.06	13.5358
							69	67		10.902	17.4403
							104	70		16.432	18.2213
							107	76		16.906	19.7831
							112	79		17.696	20.564
							112	88		17.696	22.9067
							58	120		9.164	31.2364
							64	125		10.112	32.538
							73	128		11.534	33.3189
							77	132		12.166	34.3601
							85	133		13.43	34.6204
							88	140		13.904	36.4425
							92	143		14.536	37.2234
							91	153		14.378	39.8265
							94	156		14.852	40.6074
							93	158		14.694	41.128
							88	160		13.904	41.6486
							22	422		3.476	109.848
							34	424		5.372	110.369
							81	364		12.798	94.7505
							88	367		13.904	95.5315
							88	371		13.904	96.5727
		2	79	12.482	0.0801154		51	287		8.058	74.7072
							61	291		9.638	75.7484
							38.5	316		6.083	82.256
							48.5	323		7.663	84.0781
							47.5	324		7.505	84.3384
							50	326.5		7.9	84.9892
		1	56	8.848	0.0565099		18.667	174.667		2.94939	45.4665
							22	176.667		3.476	45.9871
							22	179.333		3.476	46.681
							26.667	181.333		4.21339	47.2016
							26.667	185.333		4.21339	48.2429
							36.667	188		5.79339	48.9371
		0	109	17.222	0
		4	132	20.856	0.0958957		39	67		6.162	17.4403
							54	71		8.532	18.4816
							54	75		8.532	19.5228
							59	77		9.322	20.0434
							59	79		9.322	20.564
							68	81		10.744	21.0846
							7	88		1.106	22.9067
							13	90		2.054	23.4273
							15	92		2.37	23.9479
							19	101		3.002	26.2907
							30	104		4.74	27.0716
							4	289		0.632	75.2278
							17	293		2.686	76.269
							17	296		2.686	77.0499
							25	297		3.95	77.3102
		2	104	16.432	0.0608569		7	41		1.106	10.6725
							27	49		4.266	12.7549
							41	248		6.478	64.5553
							51	251		8.058	65.3362
							61	257		9.638	66.898
							60	261		9.48	67.9393
							67	262		10.586	68.1996
		4	76	12.008	0.166556		13	52		2.054	13.5358
							22	55		3.476	14.3167
							0	209		0	54.4035
							10	211		1.58	54.9241
							12	213		1.896	55.4447
							24	220		3.792	57.2668
							26	226		4.108	58.8286
							27	228		4.266	59.3492
							45	232		7.11	60.3905
							21	345		3.318	89.8048
							32	349		5.056	90.846
		4	114	18.012	0.111037		10	269		1.58	70.0217
							29	274		4.582	71.3232
							71	291		11.218	75.7484
							82	297		12.956	77.3102
							93	300		14.694	78.0911
							40	313		6.32	81.4751
							50	314		7.9	81.7354
							47	317		7.426	82.5163
							59	321		9.322	83.5575
							1	414		0.158	107.766
							17	420		2.686	109.328
							17	425		2.686	110.629
							28	429		4.424	111.67
							29	440		4.582	114.534
							32	445		5.056	115.835
							37	448		5.846	116.616
							68	458		10.744	119.219
							69	464		10.902	120.781
		3	88	13.904	0.107883		61	259		9.638	67.4187
							67	261		10.586	67.9393
							68	270		10.744	70.282
							81	274		12.798	71.3232
							78	278		12.324	72.3644
							29	125		4.582	32.538
							24	126		3.792	32.7983
							24	160		3.792	41.6486
							46	166		7.268	43.2104
							73	377		11.534	98.1345
							77	378		12.166	98.3948
							83	379		13.114	98.6551
		1	44	6.952	0.0719217		5	365		0.79	95.0108
							35	376		5.53	97.8742
		1	58	9.164	0.0545613		6	192		0.948	49.9783
							16	197		2.528	51.2798
							31	201		4.898	52.321
							33.5	203		5.293	52.8416
		0	44	6.952	0
		1	98	15.484	0.0322914		89	124		14.062	32.2777
							97	126		15.326	32.7983
		1	61	9.638	0.051878		51	439		8.058	114.273
							60	443		9.48	115.315
	CRACR2a F58D + 2 µM free Ca2+	2	101	15.958	0.0626645		26	189		4.108	49.1974
							35	190		5.53	49.4577
							42	191		6.636	49.718
							14	405		2.212	105.423
							33	411		5.214	106.985
		2	111	17.538	0.057019		44	250		6.952	65.0759
							58	255		9.164	66.3774
							39	314		6.162	81.7354
							52	316		8.216	82.256
		0	79	12.482	0
		0	87	13.746	0
		1	37	5.846	0.0855286		1	166		0.158	43.2104
							11	167		1.738	43.4707
		1	84	13.272	0.0376733		42	47		6.636	12.2343
							51	53		8.058	13.7961
		1	108	17.064	0.0293015		67	282		10.586	73.4056
							74	284		11.692	73.9262
							76	288		12.008	74.9675
		0	87	13.746	0
		0	111	17.538	0
		2	106	16.748	0.0597086		75	1		11.85	0.260304
							77	6		12.166	1.56182
							77	16		12.166	4.16486
							88	17		13.904	4.42516
							30	218		4.74	56.7462
							43	220		6.794	57.2668
		2	178	28.124	0.0355568		61	44		9.638	11.4534
							73	47		11.534	12.2343
							104	153		16.432	39.8265
							111	156		17.538	40.6074
		3	73	11.534	0.13005		10	91		1.58	23.6876
							19	93		3.002	24.2082
							52	369		8.216	96.0521
							65	373		10.27	97.0933
							49	382		7.742	99.436
							61	385		9.638	100.217
							39	167		6.162	43.4707
							47	169		7.426	43.9913
							47	175		7.426	45.5531
		4	133	21.014	0.0951746		23	139		3.634	36.1822
							35	142		5.53	36.9631
							51	145		8.058	37.744
							26.667	218.333		4.21339	56.8329
							30.667	221		4.84539	57.5271
							30.667	225		4.84539	58.5683
							34.667	225.667		5.47739	58.742
							100	335.333		15.8	87.2884
							108.167	336.833		17.0904	87.6789
							33.5	426.167		5.293	110.933
							44.833	428.833		7.08361	111.627
							12.167	435.5		1.92239	113.362
							22	438.667		3.476	114.187
		1	141	22.278	0.0224437		97	307		15.326	79.9132
							111	310		17.538	80.6941
		1	141	22.278	0.0224437		56	118		8.848	30.7158
							64	120		10.112	31.2364
		1	123	19.434	0.0257281		79	458		12.482	119.219
							90	460		14.22	119.74
		1	163	25.754	0.0194145		57	38.5		9.006	10.0217
							61.5	42		9.717	10.9328
							61	45		9.638	11.7137
							62	51		9.796	13.2755
							69	56.5		10.902	14.7072
							69	61.5		10.902	16.0087
							73	62.5		11.534	16.269
		4	153	24.174	0.0827335		97	32		15.326	8.32972
							110	34		17.38	8.85033
							61	288		9.638	74.9675
							72	291		11.376	75.7484
							16.833	325.833		2.65961	84.8155
							25	328		3.95	85.3796
							36.167	331.5		5.71439	86.2907
							52.167	334.167		8.24239	86.9849
							67.333	330		10.6386	85.9002
							79.667	333.333		12.5874	86.7678
							88.667	337.333		14.0094	87.809
		5	164	25.912	0.0964804		97	99		15.326	25.7701
							109	103		17.222	26.8113
							22	298		3.476	77.5705
							29	300		4.582	78.0911
							56	210.5		8.848	54.7939
							61	214		9.638	55.705
							70.5	216.5		11.139	56.3557
							70	220		11.06	57.2668
							80	306.5		12.64	79.7831
							85.5	308.5		13.509	80.3037
							90	312.5		14.22	81.3449
							97	313.5		15.326	81.6052
							98.5	316		15.563	82.256
							46	398		7.268	103.601
							49	399.5		7.742	103.991
							52	402		8.216	104.642
							55	404		8.69	105.163
							55.5	408.5		8.769	106.334
							63.5	410.5		10.033	106.855
							68.5	413		10.823	107.505
		1	165	26.07	0.0191791		136	346		21.488	90.0651
							154	351		24.332	91.3666
		5	182	28.756	0.0869384		13	28		2.054	7.2885
							37	33		5.846	8.59002
							18	67		2.844	17.4403
							35	70		5.53	18.2213
							73	241		11.534	62.7332
							90	246		14.22	64.0347
							89	254		14.062	66.1171
							53	344		8.374	89.5445
							67	348		10.586	90.5857
							149	260		23.542	67.679
							150	265		23.7	68.9805
							148	266		23.384	69.2408
							157	269		24.806	70.0217
		5	98	15.484	0.161457		1	74		0.158	19.2625
							17	78		2.686	20.3037
							17	82		2.686	21.3449
							50	206		7.9	53.6226
							67	209		10.586	54.4035
							68	215		10.744	55.9653
							76	218		12.008	56.7462
							59	297		9.322	77.3102
							70	300		11.06	78.0911
							0	317		0	82.5163
							19	321		3.002	83.5575
							62.5	378.5		9.875	98.5249
							63.5	380.5		10.033	99.0456
							70	383		11.06	99.6963
		0	54	8.532	0		59	35		9.322	9.11063
							64	38		10.112	9.89154
		4	111	17.538	0.114038		83	42		13.114	10.9328
							91	43		14.378	11.1931
							110	46		17.38	11.974
							88.833	351.167		14.0356	91.4101
							98.167	352.5		15.5104	91.7571
							73.333	384.333		11.5866	100.043
							86	388.333		13.588	101.085
		1	140	22.12	0.022604		3	292.5		0.474	76.1388
							10	294		1.58	76.5293
		3	247	39.026	0.0384359		131	244		20.698	63.5141
							147	258		23.226	67.1584
							162.5	262		25.675	68.1996
							173	265		27.334	68.9805
							195.5	272.5		30.889	70.9328
							197	275.5		31.126	71.7137
							213.5	282.5		33.733	73.5358
							220	283.5		34.76	73.7961
							156	456		24.648	118.698
							178	460		28.124	119.74
							123	411		19.434	106.985
							113.167	413.167		17.8804	107.549
							115.833	414.5		18.3016	107.896
							124.833	416.5		19.7236	108.416
							124.167	419.833		19.6184	109.284
							127.5	421.5		20.145	109.718
							133.167	423.167		21.0404	110.152
							134	426		21.172	110.889
		1	146	23.068	0.021675		70.5	348		11.139	90.5857
							72	350		11.376	91.1063
							80	353		12.64	91.8872
		0	77	12.166	0
		0	108	17.064	0
		1	85	13.43	0.0372301		59	342		9.322	89.0239
							76	345		12.008	89.8048
		0	57	9.006	0
		1	45	7.11	0.0703235		24	426		3.792	110.889
							31	429		4.898	111.67
		0	105	16.59	0
		0	93	14.694	0
		0	76	12.008	0
		1	77	12.166	0.0410981		10.667	174.333		1.68539	45.3795
							11.333	180.333		1.79061	46.9413
							22	181.667		3.476	47.2886
		1	54	8.532	0.0586029		17.5	453		2.765	117.918
							26.5	459		4.187	119.479
							29	460		4.582	119.74
		0	76	12.008	0
		0	60	9.48	0
		2	86	13.588	0.0735943		65	9		10.27	2.34273
							79	11		12.482	2.86334
							19	369		3.002	96.0521
		0	53	8.374	0		31	371		4.898	96.5727
		0	81	12.798	0
		0	75	11.85	0
		0	52	8.216	0
		0	72	11.376	0
		1	47	7.426	0.067331		18	77		2.844	20.0434
							26	81		4.108	21.0846
		0	44	6.952	0
		0	134	21.172	0
		2	62	9.796	0.102082		5	6.25		0.79	1.6269
							12.875	8.5		2.03425	2.21258
							25.5	400.5		4.029	104.252
							41.5	404.5		6.557	105.293
		0	39	6.162	0
		0	124	19.592	0
		0	79	12.482	0
		0	93	14.694	0
		0	72	11.376	0
		1	78	12.324	0.0405712		47	268		7.426	69.7614
							59	271		9.322	70.5423
		0	58	9.164	0
		0	34	5.372	0
		0	81	12.798	0
		0	47	7.426	0
		0	58	9.164	0
		0	76.5	12.087	0
		0	81	12.798	0
		0	88	13.904	0
		1	178	28.124	0.0177784		160	121		25.28	31.4967
							169	123		26.702	32.0174
							168	125		26.544	32.538
		0	142	22.436	0
		0	123.5	19.513	0
		0	86.5	13.667	0
		1	130	20.54	0.0243427		20	118		3.16	30.7158
		0	108	17.064	0		34	120		5.372	31.2364
		1	157	24.806	0.0201564		127	333		20.066	86.6811
		0	96	15.168	0		146	335		23.068	87.2017
		0	158	24.964	0
		0	80	12.64	0
		0	83	13.114	0
		0	74	11.692	0
		2	102	16.116	0.0620501		60	30		9.48	7.80911
							71	33		11.218	8.59002
							18.75	25.25		2.9625	6.57267
							19	27		3.002	7.0282
							25.75	28.5		4.0685	7.41866
		1	99	15.642	0.0319652		0	166		0	43.2104
							10	171		1.58	44.5119
		0	52	8.216	0
		2	56	8.848	0.11302		8.833	34.833		1.39561	9.06716
							15.5	38.167		2.449	9.93501
							24	71.5		3.792	18.6117
							34.5	75		5.451	19.5228
		1	63	9.954	0.0502311		16.5	190		2.607	49.4577
							23	195		3.634	50.7592
		0	34	5.372	0
		4	58	9.164	0.218245		7	17		1.106	4.42516
							10	23		1.58	5.98698
							17	29		2.686	7.54881
							23	4		3.634	1.04121
							30	11		4.74	2.86334
							42	99		6.636	25.7701
							49	110		7.742	28.6334
							50	136		7.9	35.4013
							42	217		6.636	56.4859
							52	221		8.216	57.5271
		1	47	7.426	0.067331		0	19		0	4.94577
							14	23		2.212	5.98698
		1	77	12.166	0.0410981		19	111		3.002	28.8937
							30	113		4.74	29.4143
							37	118		5.846	30.7158
		0	467	73.786	0
		1	161	25.438	0.0196556		136	36		21.488	9.37093
							148	40		23.384	10.4121
		0	82	12.956	0		154	42		24.332	10.9328
		1	184	29.072	0.0171987		31.5	53.5		4.977	13.9262
							32.167	56.833		5.08239	14.7938
							40.667	60.667		6.42539	15.7918
		1	140	22.12	0.022604		112	121		17.696	31.4967
							122	125		19.276	32.538
		1	144	22.752	0.0219761		88	127		13.904	33.0586
							97	139		15.326	36.1822
		0	42	6.636	0
		1	42	6.636	0.0753466		15	155		2.37	40.3471
							30	166		4.74	43.2104
		1	79	12.482	0.0400577		69	11		10.902	2.86334
							76	14		12.008	3.64425
		2	60	9.48	0.105485		0	15		0	3.90456
							23	23		3.634	5.98698
							41	343		6.478	89.2842
							50	350		7.9	91.1063
		0	55	8.69	0
		2	123	19.434	0.0514562		98	5		15.484	1.30152
							101	8		15.958	2.08243
							105	10		16.59	2.60304
							106	242		16.748	62.9935
							116	243.333		18.328	63.3405
		1	149	23.542	0.0212386		95.333	325.667		15.0626	84.7723
							102	329.667		16.116	85.8135
		1	86	13.588	0.0367972		49.5	462.5		7.821	120.39
							61.5	465.167		9.717	121.085
		0	167	26.386	0
		0	157	24.806	0
		1	65	10.27	0.0486855		9	132		1.422	34.3601
		0	82	12.956	0		18	135		2.844	35.141
		1	68	10.744	0.0465376		27	198		4.266	51.5401
							37	200		5.846	52.0607
		0	42	6.636	0
		1	61	9.638	0.051878		34	457		5.372	118.959
		2	64	10.112	0.0988924		20.667	40.667		3.26539	10.5858
							20	49.333		3.16	12.8416
							23.5	53.5		3.713	13.9262
							28.833	56.833		4.55561	14.7938
							28	21.333		4.424	5.55306
							35.5	22.833		5.609	5.94351
		0	93	14.694	0
		1	76	12.008	0.0416389		32	133.333		5.056	34.7071
							38.667	139.333		6.10939	36.2689
		0	62	9.796	0
		0	74	11.692	0
		0	60	9.48	0
		0	71	11.218	0
		0	112	17.696	0
		1	151	23.858	0.0209573		42.833	31.5		6.76761	8.19957
							48	36		7.584	9.37093
							50.667	39.333		8.00539	10.2385
		0	68	10.744	0
		1	77	12.166	0.0410981		4	380.333		0.632	99.0021
							13.333	384.333		2.10661	100.043
		1	52	8.216	0.0608569		40.667	74.667		6.42539	19.4361
							50	77.333		7.9	20.1301
	CRACR2a WT + 2 mM EGTA	0	72	11.376	0
		1	80	12.64	0.039557		12	145		1.896	37.744
							28	147		4.424	38.2646
		0	114	18.012	0
		0	54	8.532	0
		2	90	14.22	0.0703235		76.667	148		12.1134	38.5249
							80.667	152		12.7454	39.5662
							80.667	160		12.7454	41.6486
							88	162		13.904	42.1692
							70	263.333		11.06	68.5466
							87.333	265.333		13.7986	69.0672
		1	64	10.112	0.0494462		45	95		7.11	24.7289
		1	76	12.008	0.0416389		10	132		1.58	34.3601
							19	135		3.002	35.141
		1	89	14.062	0.0355568		58	292		9.164	76.0087
							83	294		13.114	76.5293
		3	149	23.542	0.0637159		26	128		4.108	33.3189
							37	130		5.846	33.8395
							82	307		12.956	79.9132
							110	315		17.38	81.9957
							38	452		6.004	117.657
							64	460		10.112	119.74
		1	125	19.75	0.0253165		112.5	314.5		17.775	81.8655
							119	318		18.802	82.7766
							121	321		19.118	83.5575
		1	124	19.592	0.0255206		32	376		5.056	97.8742
							46	381		7.268	99.1757
		1	122	19.276	0.025939		37	198		5.846	51.5401
		2	184	29.072	0.0343974		78	244		12.324	63.5141
							90	248		14.22	64.5553
							150.833	247.5		23.8316	64.4252
							160.167	249.5		25.3064	64.9458
		1	159	25.122	0.0199029		82	280		12.956	72.885
							95	284		15.01	73.9262
		5	144	22.752	0.10988		39	8		6.162	2.08243
							48	11		7.584	2.86334
							115	89		18.17	23.167
							125	92		19.75	23.9479
							128.833	98.5		20.3556	25.6399
							136.167	99.833		21.5144	25.9869
							73.5	100.5		11.613	26.1605
							76.833	103.167		12.1396	26.8548
							90.667	105.667		14.3254	27.5055
							67.333	246.667		10.6386	64.2083
							60.167	247.5		9.50639	64.4252
							68.667	250		10.8494	65.0759
							68.833	270.167		10.8756	70.3255
							99.333	283.333		15.6946	73.7526
							99.333	290.667		15.6946	75.6617
		3	134	21.172	0.0708483
							18.167	117.5		2.87039	30.5857
							26	119.333		4.108	31.0628
							60.833	149.5		9.61161	38.9154
							58.833	151.5		9.29561	39.436
							72	154.667		11.376	40.2604
							16.167	359.5		2.55439	93.5792
							26.667	361.333		4.21339	94.0563
		0	88	13.904	0
		1	97	15.326	0.0326243		87	318		13.746	82.7766
							96	320		15.168	83.2972
		1	174	27.492	0.0181871		125	113		19.75	29.4143
							134	116		21.172	30.1952
		2	91	14.378	0.0695507		5	289		0.79	75.2278
							21	293		3.318	76.269
							25	47		3.95	12.2343
							25	49		3.95	12.7549
							38	51		6.004	13.2755
		1	133	21.014	0.0237937		102	14		16.116	3.64425
							111	17		17.538	4.42516
		2	206	32.548	0.0307239		132	365		20.856	95.0108
							149	369		23.542	96.0521
							103.5	275.833		16.353	71.8003
							110.667	277		17.4854	72.1041
							110.667	279		17.4854	72.6247
		1	140	22.12	0.022604		34.667	414.333		5.47739	107.852
							53.333	416.333		8.42661	108.373
		1	98	15.484	0.0322914		57	295		9.006	76.7896
							69	298		10.902	77.5705
		0	207	32.706	0
		1	187	29.546	0.0169228		5	185		0.79	48.1562
							17	190		2.686	49.4577
		2	140	22.12	0.045208		96	23		15.168	5.98698
							104	25		16.432	6.50759
							12	306		1.896	79.6529
							20	309		3.16	80.4338
		0	80	12.64	0
		3	179	28.282	0.0530373		13	47		2.054	12.2343
							21	50		3.318	13.0152
							24	52		3.792	13.5358
							146	432		23.068	112.451
							157	435		24.806	113.232
							156	442		24.648	115.054
							108	422		17.064	109.848
							120	424		18.96	110.369
		2	118	18.644	0.0536366		107	17		16.906	4.42516
							117	19		18.486	4.94577
							109	330		17.222	85.9002
							116	331		18.328	86.1605
		1	145	22.91	0.0218245		130	10		20.54	2.60304
							133	16		21.014	4.16486
							139	19		21.962	4.94577
		1	158	24.964	0.0200288		2	421		0.316	109.588
							18	425		2.844	110.629
							142	213		22.436	55.4447
							153	215		24.174	55.9653
		0	115	18.17	0
		0	54.5	8.611	0
		1	78	12.324	0.0405712		58.5	389		9.243	101.258
							63	390		9.954	101.518
							63	393		9.954	102.299
							68.5	394		10.823	102.56
		0	100	15.8	0
		0	109	17.222	0
		1	57	9.006	0.0555185		37	453		5.846	117.918
		0	65	10.27	0		44	455		6.952	118.438
		2	105	16.59	0.0602773		3	3		0.474	0.780911
							15	7		2.37	1.82213
							44	143		6.952	37.2234
							52	146		8.216	38.0043
		2	72	11.376	0.0879044		63	24		9.954	6.24729
							70	27		11.06	7.0282
							32	384		5.056	99.9566
							42	386		6.636	100.477
		1	91	14.378	0.0347754		40	173		6.32	45.0325
							55	177		8.69	46.0738
							69	182		10.902	47.3753
							71	188		11.218	48.9371
		0	90	14.22	0
		1	91	14.378	0.0347754		48	242		7.584	62.9935
							63	246		9.954	64.0347
		1	60	9.48	0.0527426		47	18		7.426	4.68547
							55	21		8.69	5.46638
		1	97	15.326	0.0326243		87	5		13.746	1.30152
							96	8		15.168	2.08243
		1	81	12.798	0.0390686		39	288		6.162	74.9675
							80	299		12.64	77.8308
		0	99	15.642	0
		2	90	14.22	0.0703235		50	39		7.9	10.1518
							60	40		9.48	10.4121
							64	42		10.112	10.9328
							50	317		7.9	82.5163
							58	319		9.164	83.0369
		1	88	13.904	0.0359609		14	42		2.212	10.9328
							24	43		3.792	11.1931
							30	45		4.74	11.7137
		0	82	12.956	0
		0	86	13.588	0
		0	57	9.006	0
		1	90	14.22	0.0351617		26	227		4.108	59.0889
							38	230		6.004	59.8698
		0	127	20.066	0
		1	138	21.804	0.0229316		54	55		8.532	14.3167
							67	57		10.586	14.8373
		0	106	16.748	0
		1	138	21.804	0.0229316		105	71		16.59	18.4816
							117	76		18.486	19.7831
		0	183	28.914	0
		0	138	21.804	0
		0	197	31.126	0
		0	147	23.226	0
		1	134	21.172	0.0236161		16	414		2.528	107.766
							33	416		5.214	108.286
		1	182	28.756	0.0173877		123	228		19.434	59.3492
							133	231		21.014	60.1302
		0	117	18.486	0
		2	170	26.86	0.0372301		0	338		0	87.9826
							15	343		2.37	89.2842
							126	392		19.908	102.039
							148	397		23.384	103.341
		0	157	24.806	0
		0	129	20.382	0
		0	100	15.8	0
		0	121	19.118	0
		0	161	25.438	0
		0	141	22.278	0
		0	171	27.018	0
		0	133	21.014	0
		0	190	30.02	0
		0	64	10.112	0
		0	115	18.17	0
		0	104	16.432	0
		0	83	13.114	0
		2	104	16.432	0.0608569		60	94		9.48	24.4685
							72	96		11.376	24.9892
							6	269		0.948	70.0217
							14	270		2.212	70.282
		0	64	10.112	0
		1	109	17.222	0.0290326		44	187		6.952	48.6768
							52	189		8.216	49.1974
		3	130	20.54	0.0730282		91	158		14.378	41.128
							105	162		16.59	42.1692
							79	409		12.482	106.464
							87	410		13.746	106.725
							93	413		14.694	107.505
							59	292		9.322	76.0087
							64	295		10.112	76.7896
							64	300		10.112	78.0911
							71	302		11.218	78.6117
							72	308		11.376	80.1735
							80	310		12.64	80.6941
		1	91	14.378	0.0347754		29	355		4.582	92.4078
							41	357		6.478	92.9284
		1	86	13.588	0.0367972		1	412		0.158	107.245
							13	419		2.054	109.067
		2	83	13.114	0.0762544		22	380		3.476	98.9154
							33	382		5.214	99.436
							48	89		7.584	23.167
							56	91		8.848	23.6876
		0	100	15.8	0
		0	88	13.904	0
		1	104	16.432	0.0304284		64	289		10.112	75.2278
							73	299		11.534	77.8308
							86	301		13.588	78.3514
		0	152	24.016	0
		0	92	14.536	0
		1	98	15.484	0.0322914		52	69		8.216	17.961
							50	73		7.9	19.0022
							51	82		8.058	21.3449
							62	86		9.796	22.3861
		0	89	14.062	0
		1	96	15.168	0.0329641		20	143		3.16	37.2234
							31	151		4.898	39.3059
		0	85	13.43	0
		0	89	14.062	0
		0	28	4.424	0
		2	69	10.902	0.0917263		35	29		5.53	7.54881
							60	35		9.48	9.11063
							20	113		3.16	29.4143
							27	118		4.266	30.7158
							26	123		4.108	32.0174
							31	125		4.898	32.538
		0	117	18.486	0
		0	63	9.954	0
		0	26	4.108	0
		1	165				98	395		15.484	102.82
							111	400		17.538	104.121
		3	182				30	27		4.74	7.0282
							42	30		6.636	7.80911
		4	182	28.756	0.0695507		146	268		23.068	69.7614
							151.5	269.5		23.937	70.1518
							156	270.667		24.648	70.4556
							114	395.333		18.012	102.907
							123.333	400.667		19.4866	104.295
		2	188	29.704	0.0336655		93	273		14.694	71.0629
							100	275		15.8	71.5835
							151	314.5		23.858	81.8655
							182.5	324		28.835	84.3384
							178	325		28.124	84.5987
		1	177	27.966	0.0178789
							109	280		17.222	72.885
							110	284		17.38	73.9262
							122	286		19.276	74.4469
		0	169	26.702	0
		1	131	20.698	0.0241569		120	41		18.96	10.6725
							119	46		18.802	11.974
							130	57		20.54	14.8373
		0	44	6.952	0
		1	74	11.692	0.0427643		47	334		7.426	86.9414
		0	64	10.112	0		59	339		9.322	88.243
							60	345		9.48	89.8048
		2	224	35.392	0.028255		110	60.5		17.38	15.7484
							114.5	62		18.091	16.1388
							114.5	65		18.091	16.9197
							118	66		18.644	17.18
							28	162.667		4.424	42.3428
							36.667	166		5.79339	43.2104
		1	69	10.902	0.0458631		25	272		3.95	70.8026
							28	277		4.424	72.1041
							39	281		6.162	73.1453
		1	84	13.272	0.0376733		32	78		5.056	20.3037
							39	80		6.162	20.8243
		0	150	23.7	0
		1	128	20.224	0.0247231		87	358		13.746	93.1887
							94	360		14.852	93.7093
		0	89	14.062	0
		1	95	15.01	0.0333111		11	3		1.738	0.780911
							24	7		3.792	1.82213
		2	140	22.12	0.045208		31	47		4.898	12.2343
							36	49		5.688	12.7549
		0	101	15.958	0		43	51		6.794	13.2755
							42	54		6.636	14.0564
		0	144	22.752	0		52	58		8.216	15.0976
							55	60		8.69	15.6182
							55	62		8.69	16.1388
							41	209		6.478	54.4035
							50	211		7.9	54.9241
							54	215		8.532	55.9653
							60	216		9.48	56.2256
		1	104	16.432	0.0304284		76	194		12.008	50.4989
							85	197		13.43	51.2798
							85	202		13.43	52.5813
		0	78	12.324	0
		0	163	25.754	0
		1	43	6.794	0.0735943		17	296		2.686	77.0499
							20	299		3.16	77.8308
							33	302		5.214	78.6117
		1	207	32.706	0.0152877		128	68		20.224	17.7007
							136	72		21.488	18.7419
		0	33	5.214	0
	CRACR2a F58D + 2 mM EGTA	0	95	15.01	0
		1	62	9.796	0.0510412		37	225		5.846	58.5683
							46	227		7.268	59.0889
		2	79	12.482	0.0801154		16	414		2.528	107.766
							24	417		3.792	108.547
							20	241.5		3.16	62.8633
							26.5	243		4.187	63.2538
		2	109	17.222	0.0580653		19.333	210.667		3.05461	54.8374
							28	212.667		4.424	55.358
							17.333	245.333		2.73861	63.8611
							30	248.667		4.74	64.7289
		0	152	24.016	0
		1	149	23.542	0.0212386		109.333	313		17.2746	81.4751
							117.5	315.167		18.565	82.0391
		1	41	6.478	0.0771843
		2	124	19.592	0.0510412
		2	48	7.584	0.131857
		1	38	6.004	0.0832778
		1	89	14.062	0.0355568
		4	176	27.808	0.0719217
		4	87	13.746	0.145497
		1	177	27.966	0.0178789
		2	40	6.32	0.158228
		0	132	20.856	0
		0	83	13.114	0
		1	110	17.38	0.0287687
		1	47	7.426	0.067331
		0	65	10.27	0
		1	112	17.696	0.028255
		0	56	8.848	0
		1	153	24.174	0.0206834		102.667	198.333		16.2214	51.6268
							110.833	199.167		17.5116	51.8439
		1	114	18.012	0.0277593		107	165		16.906	42.9501
							113.5	167		17.933	43.4707
		3	143	22.594	0.0663893		134	10.667		21.172	2.77666
							135.333	15.333		21.3826	3.99124
							141.333	19.333		22.3306	5.03245
							39.5	69.5		6.241	18.0911
							48.167	72.833		7.61039	18.9587
							22.667	351.333		3.58139	91.4533
							34.167	354.833		5.39839	92.3643
		1	175	27.65	0.0180832		75	328		11.85	85.3796
							90	339		14.22	88.243
		0	164	25.912	0
		2	128	20.224	0.0494462		54	36.667		8.532	9.54456
							64	38.667		10.112	10.0652
							114.667	47.333		18.1174	12.321
							123.333	49.333		19.4866	12.8416
		4	220	34.76	0.0575374		157	157		24.806	40.8677
							168	160		26.544	41.6486
							105	194		16.59	50.4989
							120	199		18.96	51.8004
							6	373		0.948	97.0933
							14	374.333		2.212	97.4403
							28	452.667		4.424	117.831
							38	454.667		6.004	118.351
		1	156	24.648	0.0202856		51	408		8.058	106.204
							81	416		12.798	108.286
							89	417		14.062	108.547
		0	67	10.586	0
		4	87	13.746	0.145497		68	3.333		10.744	0.867592
							82.667	8.667		13.0614	2.25605
							24.667	203.333		3.89739	52.9283
							34.667	205.333		5.47739	53.4489
							44.667	316		7.05739	82.256
							53.5	317.5		8.453	82.6464
							62.667	323.333		9.90139	84.1648
							6	326		0.948	84.859
							41.5	330.167		6.557	85.9437
		1	182	28.756	0.0173877		35.5	208.167		5.609	54.1866
							44.667	210.667		7.05739	54.8374
							46.667	213.333		7.37339	55.5314
		1	89	14.062	0.0355568		58	46		9.164	11.974
							73	49		11.534	12.7549
		1	50	7.9	0.0632911		14	162		2.212	42.1692
							21	165		3.318	42.9501
		1	129	20.382	0.0245314		14	169		2.212	43.9913
							29	181		4.582	47.115
		1	219	34.602	0.01445		194	330		30.652	85.9002
							203	333		32.074	86.6811
		0	124	19.592	0
		2	247	39.026	0.0256239		189	357		29.862	92.9284
							199	362		31.442	94.2299
							168.667	406.333		26.6494	105.77
							168.667	410.333		26.6494	106.811
							178	413.667		28.124	107.679
		3	119	18.802	0.0797787		39	410		6.162	106.725
							52	411		8.216	106.985
							23	270		3.634	70.282
							33	272		5.214	70.8026
							109	3		17.222	0.780911
							114	9		18.012	2.34273
							117	24		18.486	6.24729
							118	74		18.644	19.2625
		0	125	19.75	0
		0	94	14.852	0
		0	81	12.798	0
		1	108	17.064	0.0293015		10	5		1.58	1.30152
							18	9		2.844	2.34273
		0	93	14.694	0
		2	154	24.332	0.0410981		139	57		21.962	14.8373
							147	62		23.226	16.1388
							90	283		14.22	73.6659
							97	288		15.326	74.9675
		0	151	23.858	0
		0	124	19.592	0
		0	102	16.116	0
		0	159	25.122	0
		0	217	34.286	0
		0	124	19.592	0
		1	248	39.184	0.0127603		12	377		1.896	98.1345
							22	380		3.476	98.9154
							28	382		4.424	99.436
							34	386		5.372	100.477
		2	135	21.33	0.0468823
		0	92	14.536	0
		0	57	9.006	0
		2	58	9.164	0.109123
		0	124	19.592	0
		1	102	16.116	0.0310251
		1	99	15.642	0.0319652
		0	57	9.006	0
		0	118	18.644	0
		0	101	15.958	0
		0	83	13.114	0
		1	96	15.168	0.0329641
		0	38	6.004	0
		0	39	6.162	0
		0	35	5.53	0
		1	131	20.698	0.0241569
		0	86	13.588	0
		2	76	12.008	0.0832778
		0	76	12.008	0
		0	111	17.538	0
		1	113	17.854	0.0280049
		0	110	17.38	0
		1	102	16.116	0.0310251
		0	121	19.118	0
		0	64	10.112	0
		0	59	9.322	0
		1	63	9.954	0.0502311
		0	66	10.428	0
		0	113	17.854	0
		0	57	9.006	0
		0	36	5.688	0
		2	94	14.852	0.067331
		0	45	7.11	0
		0	84	13.272	0
		1	68	10.744	0.0465376
		1	41	6.478	0.0771843
		0	39	6.162	0
		0	42	6.636	0
		1	95	15.01	0.0333111
		0	72	11.376	0
		0	43	6.794	0
		1	62.5	9.875	0.0506329
		1	122	19.276	0.025939
		2	142	22.436	0.0445712
		0	132	20.856	0
		1	78	12.324	0.0405712
		0	142	22.436	0
		1	115	18.17	0.0275179
		1	211	33.338	0.0149979
		1	39	6.162	0.0811425
		0	101	15.958	0
		0	140	22.12	0
		0	138	21.804	0
		0	162	25.596	0
		0	125	19.75	0
		0	135	21.33	0
		0	202	31.916	0
		0	57	9.006	0
		0	78	12.324	0
		0	76	12.008	0
		0	54	8.532	0
		0	75	11.85	0
		0	102	16.116	0
		0	67	10.586	0
		1	186	29.388	0.0170137
		0	205	32.39	0
		0	125	19.75	0
		0	123	19.434	0
		0	88	13.904	0
		0	90	14.22	0

## Sheet: Supp Fig 4b
Supplemental Figure 4b	anti-Halo (Promega G9281)

## Sheet: Supp Fig 4e
Supplemental Figure 4e
		# dynein runs	MT length (pixels)	MT length (µm)	# runs/min/µm MT	RUN COORDINATES:	x (pixels; distance)	y (pixels; time)		x (µm; distance)	y (sec; time)
	CRACR2a F58D + 2 µM free Ca2+	2	101	15.958	0.0626645		26	189		4.108	49.1974
							35	190		5.53	49.4577
							42	191		6.636	49.718
							14	405		2.212	105.423
							33	411		5.214	106.985
		2	111	17.538	0.057019		44	250		6.952	65.0759
							58	255		9.164	66.3774
							39	314		6.162	81.7354
							52	316		8.216	82.256
		0	79	12.482	0
		0	87	13.746	0
		1	37	5.846	0.0855286		1	166		0.158	43.2104
							11	167		1.738	43.4707
		1	84	13.272	0.0376733		42	47		6.636	12.2343
							51	53		8.058	13.7961
		1	108	17.064	0.0293015		67	282		10.586	73.4056
							74	284		11.692	73.9262
							76	288		12.008	74.9675
		0	87	13.746	0
		0	111	17.538	0
		2	106	16.748	0.0597086		75	1		11.85	0.260304
							77	6		12.166	1.56182
							77	16		12.166	4.16486
							88	17		13.904	4.42516
							30	218		4.74	56.7462
							43	220		6.794	57.2668
		2	178	28.124	0.0355568		61	44		9.638	11.4534
							73	47		11.534	12.2343
							104	153		16.432	39.8265
							111	156		17.538	40.6074
		3	73	11.534	0.13005		10	91		1.58	23.6876
							19	93		3.002	24.2082
							52	369		8.216	96.0521
							65	373		10.27	97.0933
							49	382		7.742	99.436
							61	385		9.638	100.217
							39	167		6.162	43.4707
							47	169		7.426	43.9913
							47	175		7.426	45.5531
		4	133	21.014	0.0951746		23	139		3.634	36.1822
							35	142		5.53	36.9631
							51	145		8.058	37.744
							26.667	218.333		4.21339	56.8329
							30.667	221		4.84539	57.5271
							30.667	225		4.84539	58.5683
							34.667	225.667		5.47739	58.742
							100	335.333		15.8	87.2884
							108.167	336.833		17.0904	87.6789
							33.5	426.167		5.293	110.933
							44.833	428.833		7.08361	111.627
							12.167	435.5		1.92239	113.362
							22	438.667		3.476	114.187
		1	141	22.278	0.0224437		97	307		15.326	79.9132
							111	310		17.538	80.6941
		1	141	22.278	0.0224437		56	118		8.848	30.7158
							64	120		10.112	31.2364
		1	123	19.434	0.0257281		79	458		12.482	119.219
							90	460		14.22	119.74
		1	163	25.754	0.0194145		57	38.5		9.006	10.0217
							61.5	42		9.717	10.9328
							61	45		9.638	11.7137
							62	51		9.796	13.2755
							69	56.5		10.902	14.7072
							69	61.5		10.902	16.0087
							73	62.5		11.534	16.269
		4	153	24.174	0.0827335		97	32		15.326	8.32972
							110	34		17.38	8.85033
							61	288		9.638	74.9675
							72	291		11.376	75.7484
							16.833	325.833		2.65961	84.8155
							25	328		3.95	85.3796
							36.167	331.5		5.71439	86.2907
							52.167	334.167		8.24239	86.9849
							67.333	330		10.6386	85.9002
							79.667	333.333		12.5874	86.7678
							88.667	337.333		14.0094	87.809
		5	164	25.912	0.0964804		97	99		15.326	25.7701
							109	103		17.222	26.8113
							22	298		3.476	77.5705
							29	300		4.582	78.0911
							56	210.5		8.848	54.7939
							61	214		9.638	55.705
							70.5	216.5		11.139	56.3557
							70	220		11.06	57.2668
							80	306.5		12.64	79.7831
							85.5	308.5		13.509	80.3037
							90	312.5		14.22	81.3449
							97	313.5		15.326	81.6052
							98.5	316		15.563	82.256
							46	398		7.268	103.601
							49	399.5		7.742	103.991
							52	402		8.216	104.642
							55	404		8.69	105.163
							55.5	408.5		8.769	106.334
							63.5	410.5		10.033	106.855
							68.5	413		10.823	107.505
		1	165	26.07	0.0191791		136	346		21.488	90.0651
							154	351		24.332	91.3666
		5	182	28.756	0.0869384		13	28		2.054	7.2885
							37	33		5.846	8.59002
							18	67		2.844	17.4403
							35	70		5.53	18.2213
							73	241		11.534	62.7332
							90	246		14.22	64.0347
							89	254		14.062	66.1171
							53	344		8.374	89.5445
							67	348		10.586	90.5857
							149	260		23.542	67.679
							150	265		23.7	68.9805
							148	266		23.384	69.2408
							157	269		24.806	70.0217
		5	98	15.484	0.161457		1	74		0.158	19.2625
							17	78		2.686	20.3037
							17	82		2.686	21.3449
							50	206		7.9	53.6226
							67	209		10.586	54.4035
							68	215		10.744	55.9653
							76	218		12.008	56.7462
							59	297		9.322	77.3102
							70	300		11.06	78.0911
							0	317		0	82.5163
							19	321		3.002	83.5575
							62.5	378.5		9.875	98.5249
							63.5	380.5		10.033	99.0456
							70	383		11.06	99.6963
		0	54	8.532	0		59	35		9.322	9.11063
							64	38		10.112	9.89154
		4	111	17.538	0.114038		83	42		13.114	10.9328
							91	43		14.378	11.1931
							110	46		17.38	11.974
							88.833	351.167		14.0356	91.4101
							98.167	352.5		15.5104	91.7571
							73.333	384.333		11.5866	100.043
							86	388.333		13.588	101.085
		1	140	22.12	0.022604		3	292.5		0.474	76.1388
							10	294		1.58	76.5293
		3	247	39.026	0.0384359		131	244		20.698	63.5141
							147	258		23.226	67.1584
							162.5	262		25.675	68.1996
							173	265		27.334	68.9805
							195.5	272.5		30.889	70.9328
							197	275.5		31.126	71.7137
							213.5	282.5		33.733	73.5358
							220	283.5		34.76	73.7961
							156	456		24.648	118.698
							178	460		28.124	119.74
							123	411		19.434	106.985
							113.167	413.167		17.8804	107.549
							115.833	414.5		18.3016	107.896
							124.833	416.5		19.7236	108.416
							124.167	419.833		19.6184	109.284
							127.5	421.5		20.145	109.718
							133.167	423.167		21.0404	110.152
							134	426		21.172	110.889
		1	146	23.068	0.021675		70.5	348		11.139	90.5857
							72	350		11.376	91.1063
							80	353		12.64	91.8872
		0	77	12.166	0
		0	108	17.064	0
		1	85	13.43	0.0372301		59	342		9.322	89.0239
							76	345		12.008	89.8048
		0	57	9.006	0
		1	45	7.11	0.0703235		24	426		3.792	110.889
							31	429		4.898	111.67
		0	105	16.59	0
		0	93	14.694	0
		0	76	12.008	0
		1	77	12.166	0.0410981		10.667	174.333		1.68539	45.3795
							11.333	180.333		1.79061	46.9413
							22	181.667		3.476	47.2886
		1	54	8.532	0.0586029		17.5	453		2.765	117.918
							26.5	459		4.187	119.479
							29	460		4.582	119.74
		0	76	12.008	0
		0	60	9.48	0
		2	86	13.588	0.0735943		65	9		10.27	2.34273
							79	11		12.482	2.86334
							19	369		3.002	96.0521
		0	53	8.374	0		31	371		4.898	96.5727
		0	81	12.798	0
		0	75	11.85	0
		0	52	8.216	0
		0	72	11.376	0
		1	47	7.426	0.067331		18	77		2.844	20.0434
							26	81		4.108	21.0846
		0	44	6.952	0
		0	134	21.172	0
		2	62	9.796	0.102082		5	6.25		0.79	1.6269
							12.875	8.5		2.03425	2.21258
							25.5	400.5		4.029	104.252
							41.5	404.5		6.557	105.293
		0	39	6.162	0
		0	124	19.592	0
		0	79	12.482	0
		0	93	14.694	0
		0	72	11.376	0
		1	78	12.324	0.0405712		47	268		7.426	69.7614
							59	271		9.322	70.5423
		0	58	9.164	0
		0	34	5.372	0
		0	81	12.798	0
		0	47	7.426	0
		0	58	9.164	0
		0	76.5	12.087	0
		0	81	12.798	0
		0	88	13.904	0
		1	178	28.124	0.0177784		160	121		25.28	31.4967
							169	123		26.702	32.0174
							168	125		26.544	32.538
		0	142	22.436	0
		0	123.5	19.513	0
		0	86.5	13.667	0
		1	130	20.54	0.0243427		20	118		3.16	30.7158
		0	108	17.064	0		34	120		5.372	31.2364
		1	157	24.806	0.0201564		127	333		20.066	86.6811
		0	96	15.168	0		146	335		23.068	87.2017
		0	158	24.964	0
		0	80	12.64	0
		0	83	13.114	0
		0	74	11.692	0
		2	102	16.116	0.0620501		60	30		9.48	7.80911
							71	33		11.218	8.59002
							18.75	25.25		2.9625	6.57267
							19	27		3.002	7.0282
							25.75	28.5		4.0685	7.41866
		1	99	15.642	0.0319652		0	166		0	43.2104
							10	171		1.58	44.5119
		0	52	8.216	0
		2	56	8.848	0.11302		8.833	34.833		1.39561	9.06716
							15.5	38.167		2.449	9.93501
							24	71.5		3.792	18.6117
							34.5	75		5.451	19.5228
		1	63	9.954	0.0502311		16.5	190		2.607	49.4577
							23	195		3.634	50.7592
		0	34	5.372	0
		4	58	9.164	0.218245		7	17		1.106	4.42516
							10	23		1.58	5.98698
							17	29		2.686	7.54881
							23	4		3.634	1.04121
							30	11		4.74	2.86334
							42	99		6.636	25.7701
							49	110		7.742	28.6334
							50	136		7.9	35.4013
							42	217		6.636	56.4859
							52	221		8.216	57.5271
		1	47	7.426	0.067331		0	19		0	4.94577
							14	23		2.212	5.98698
		1	77	12.166	0.0410981		19	111		3.002	28.8937
							30	113		4.74	29.4143
							37	118		5.846	30.7158
		0	467	73.786	0
		1	161	25.438	0.0196556		136	36		21.488	9.37093
							148	40		23.384	10.4121
		0	82	12.956	0		154	42		24.332	10.9328
		1	184	29.072	0.0171987		31.5	53.5		4.977	13.9262
							32.167	56.833		5.08239	14.7938
							40.667	60.667		6.42539	15.7918
		1	140	22.12	0.022604		112	121		17.696	31.4967
							122	125		19.276	32.538
		1	144	22.752	0.0219761		88	127		13.904	33.0586
							97	139		15.326	36.1822
		0	42	6.636	0
		1	42	6.636	0.0753466		15	155		2.37	40.3471
							30	166		4.74	43.2104
		1	79	12.482	0.0400577		69	11		10.902	2.86334
							76	14		12.008	3.64425
		2	60	9.48	0.105485		0	15		0	3.90456
							23	23		3.634	5.98698
							41	343		6.478	89.2842
							50	350		7.9	91.1063
		0	55	8.69	0
		2	123	19.434	0.0514562		98	5		15.484	1.30152
							101	8		15.958	2.08243
							105	10		16.59	2.60304
							106	242		16.748	62.9935
							116	243.333		18.328	63.3405
		1	149	23.542	0.0212386		95.333	325.667		15.0626	84.7723
							102	329.667		16.116	85.8135
		1	86	13.588	0.0367972		49.5	462.5		7.821	120.39
							61.5	465.167		9.717	121.085
		0	167	26.386	0
		0	157	24.806	0
		1	65	10.27	0.0486855		9	132		1.422	34.3601
		0	82	12.956	0		18	135		2.844	35.141
		1	68	10.744	0.0465376		27	198		4.266	51.5401
							37	200		5.846	52.0607
		0	42	6.636	0
		1	61	9.638	0.051878		34	457		5.372	118.959
		2	64	10.112	0.0988924		20.667	40.667		3.26539	10.5858
							20	49.333		3.16	12.8416
							23.5	53.5		3.713	13.9262
							28.833	56.833		4.55561	14.7938
							28	21.333		4.424	5.55306
							35.5	22.833		5.609	5.94351
		0	93	14.694	0
		1	76	12.008	0.0416389		32	133.333		5.056	34.7071
							38.667	139.333		6.10939	36.2689
		0	62	9.796	0
		0	74	11.692	0
		0	60	9.48	0
		0	71	11.218	0
		0	112	17.696	0
		1	151	23.858	0.0209573		42.833	31.5		6.76761	8.19957
							48	36		7.584	9.37093
							50.667	39.333		8.00539	10.2385
		0	68	10.744	0
		1	77	12.166	0.0410981		4	380.333		0.632	99.0021
							13.333	384.333		2.10661	100.043
		1	52	8.216	0.0608569		40.667	74.667		6.42539	19.4361
							50	77.333		7.9	20.1301
